# Supplementary material for: Sheet-Like Morphology CuO/Co3O4 Nanocomposites for Enhanced Catalysis in Hydrogenation of CO2 to Methanol
Source: Nanomaterials (Basel). 2023 Dec 16;13(24):3153. doi: 10.3390/nano13243153 (PMC10745419; doi:10.3390/nano13243153)
Supplement: Supplementary file 1 [file nanomaterials-13-03153-s001.zip]

Archive with 1 entries (1 files):
- nanomaterials-2739385-supplementary.pdf
